# Supplementary material for: New Approach to the Systematics of the Section Psammiris (Iris, Iridaceae): What Does Chloroplast DNA Sequence Tell Us?
Source: Plants (Basel). 2023 Mar 9;12(6):1254. doi: 10.3390/plants12061254 (PMC10059751; doi:10.3390/plants12061254)
Supplement: Supplementary file 1 [file plants-12-01254-s001.zip]

Archive with 1 entries (1 files):
- plants-2159873-supplementary.xlsx
