# Supplementary material for: New Approach to the Systematics of the Section Psammiris (Iris, Iridaceae): What Does Chloroplast DNA Sequence Tell Us?
Source: Plants (Basel). 2023 Mar 9;12(6):1254. doi: 10.3390/plants12061254 (PMC10059751; doi:10.3390/plants12061254)
Supplement: Supplementary file 1 [file plants-12-01254-s001.zip › plants-2159873-supplementary.xlsx]

## Sheet: Лист1
		Iris humilis											Iris bloudowii											Iris tigridia											Iris potaninii											Iris vorobievii
RhD	RoD	LL	LW	SH	CL	BL	PL	FL	FW		RhD	RoD	LL	LW	SH	CL	BL	PL	FL	FW		RhD	RoD	LL	LW	SH	CL	BL	PL	FL	FW		RhD	RoD	LL	LW	SH	CL	BL	PL	FL	FW		RhD	RoD	LL	LW	SH	CL
0.78	0.17	25.5	1.1	18.5	4.3	4.2	0.8	5	2		0.73	0.12	22.5	1.3	17.5	19	3.9	1.2	4.3	2.1		0.46	0.26	10	0.2	3.5	3	3.5	0.7	3.5	1.1		0.61	0.23	5	0.1	2	4.5	5.5	0.1	2.5	2		0.52	0.16	26	0.7	24.5	12
0.52	0.18	21	0.3	12.2	6	3.8	1.5	6.5	1.6		0.9	0.13	21	1.3	17.5	17.5	3.5	1.3	4.3	2		0.56	0.32	15	0.3	4.5	4	3.8	0.4	3	1.1		0.72	0.15	15	0.2	2.5	6	6	0.1	2	1.6		0.93	0.17	23	1	25	12
0.6	0.17	29	0.5	10.5	6	3.2	0.9	3.7	1.4		0.8	0.08	34	0.9	22	19	2.7	1	5	2.5		0.38	0.3	13	0.25	4	4.5	4.5	0.5	3	1.3		0.6	0.25	15.5	0.3	1	5.5	3.5	0.2	2	1.2		0.8	0.25	21	0.9	16	9.5
0.8	0.17	27	0.5	9.5	5.2	3	0.8	6	1.4		0.78	0.1	35	1	20.5	14	3.3	1.3	4.2	2.5		0.48	0.41	13	0.25	2.5	7	3.5	0.2	2.5	1.3		0.7	0.21	16	0.2	1.5	4.5	4	0.1	2.5	1.5		0.93	0.16	19	0.8	19.5	10.5
0.82	0.1	18	0.3	8	9.5	3.1	0.5	5	1.5		1	0.1	46	1.3	20.5	11	3	0.9	6	2		0.43	0.44	10.5	0.2	4.5	8	3.5	0.3	2	1.1		0.93	0.2	17.5	0.2	2	5	4.6	0.1	3	0.8		0.94	0.2	22.5	0.7	23	9.5
0.58	0.11	15.5	0.3	10.5	7	3.2	0.4	5	1.4		0.67	0.13	26.5	1.2	22	12	3	2.2	5.5	1.8		0.37	0.27	9.5	0.2	3.5	7	3.7	0.1	2.2	1.6		0.7	0.21	16.5	0.3	1.5	3	4.3	0.05	4	1.5		0.83	0.27	33.5	1.2	12	6.5
0.62	0.12	19.5	0.3	8	6.5	3.5	0.4	5.4	1		0.55	0.13	46	1.5	22.5	14	3.3	1.7	6.5	1.7		0.5	0.32	11	0.15	4	7.5	3.3	0.1	2.3	1.3		0.7	0.25	5	0.25	2	4	5.2	0	3.4	1.5		0.94	0.16	23	1	23.5	6
0.8	0.13	15.5	0.4	10	5.2	3.3	1.2	4.2	1.2		0.87	0.08	32.5	1.4	24.5	11	3	1.2	5	2.4		0.41	0.15	11	0.3	3.5	7.3	3.5	0.2	2.5	1.3		0.64	0.25	14.5	0.3	1.9	2.5	3		2.6	1.2		0.72	0.23	36.5	0.8	19.5	8.5
0.45	0.07	15.7	0.5	7.8	6.5	3.5	1	4.5	2		0.9	0.09	42	1	22	13.2	3.5	1.3	4.2	2.4		0.55	0.15	12	0.25	2.7	6.5	3.5	0.15	2	1.1		0.6	0.16	17	0.3	1	4.7	5.4		2	1.5		0.82	0.22	33	1.1	21	9.5
0.64	0.08	12	0.5	8	8.2	3	1.2	4.3	1.6		0.74	0.12	50	0.7	25.5	11.8	4	1	4.8	2.2		0.4	0.34	11.5	0.2	3.2	6.1	3.4	0.15	2	1.2		0.65	0.19	17.5	0.2	1.5	5	5.2		2.5	1.5		0.9	0.17	27	0.9	20	10.5
0.6	0.14	14	0.5	10	6.7	3.6	1	4.2	1.4		0.47	0.1	37	0.9	22	13	3.2	2	4.8	2.2		0.45	0.3	10.6	0.3	4.5	6.3	3.8	0.15	2.5	1.4		0.8	0.25	11	0.2	1		3.6		3.5	1.7		0.78	0.21	55	1.2	19	6.5
0.58	0.12	16.5	0.6	13	7.4	3.7	0.7	5	1.5		0.52	0.11	25.5	1.8	18.5	14	3.1	2	5.2	1.9		0.4	0.24	13	0.5	7	6	3.7	0.4	3	1.6		0.57	0.15	13.5	0.2	0.5		4.3		2.5	1.6		0.62	0.24	25	1.6	17.5	10
0.8	0.08	10.5	0.3	11.5	7.5	3	1.1	5	1.4		0.67	0.11	28	1.1	21.5		3	3.8	5.8	1.9		0.47	0.21	19.2	0.6	13	8.2	3.5	0.2	3.5	1.5		0.72	0.15	15	0.15			4		3	1.5			0.14	60	0.7	14	10.2
0.56	0.11	17.5	0.7	11	5.8	3.1	0.9	3.2	1.2		0.8	0.07	40	0.7	26		3.1	5	5.5	2		0.45	0.17	11.5	0.45	12	4.5	4	0.2	3	1.3		0.56	0.2	8.5	0.1			4.6		3.5	1.3			0.22	42	0.6	21	5.2
0.7	0.09	18	0.65	11.5	7.1	2.7	0.7	4.5	1.2		0.5	0.14	37	0.8	28.5		3.3	3.8	4.2	2.4		0.25	0.35	19	0.5	12	6.5	3.6	0	3	1.2		0.7	0.2	11.5	0.15			2.7		3	1.3			0.15	55	1.1	8.5	8.5
0.63	0.12	11.5	0.85	9	6.2	2.9	1.7	4.2	1.1		0.42	0.1		1	22		3.4	4	4.2	2.2		0.46	0.3	25	0.3	6.5	9	3.3		2.8	1.2		0.72	0.19	6.5	0.3			2.5		2.2	1.2			0.13	57	0.9	8.5	9
0.57	0.07	13	0.9	7.8	6	2.6	2.2	3.7	1.3		0.55	0.11		0.9	20		3.5	1.3	4.3	2.1		0.32	0.4	25.5	0.3	13	10	3.2		2.5	0.8		0.76	0.2	8.5	0.3			4		3	1.5			0.14	60	1.65	11.5	7.5
0.36	0.08	14	0.95	13	8.5	2.7	1.6	2.7	1.5		0.45	0.15		0.6	19.5		3.6	6	6.5	2.1		0.65	0.36	19	0.25	12.5		3.6		3.3	1.8		0.68	0.15	9.5	0.2			4		2.7	2			0.12	35.5	1.35	9	8.5
0.5	0.08	13.5	1.2	5.5	8.5	2.3	1.5	5	1.3		0.55	0.12		0.5	23.5		3.7	1.4	4.2	1.3		0.42	0.27	21	0.35	11		3.5		3.5	1.7		0.53	0.14	7.2	0.25			4.2		3	2			0.21	43	1.65	10.5	13.5
0.73	0.08	11.5	1.7	8	8	3	2	3.4	1.15		0.44	0.1		0.9	16		4.1	0.8	5			0.28	0.32	13.5	0.3	12.8		3		2.5			0.6	0.07	7.5	0.2			3.3		2.5				0.14	19.5	1.7	11.5	8.4
0.35	0.12	12.5	0.2	6.5	8.7	2.2	2.1	3.8	1.15		0.65	0.07		0.8	22		4	2.1	5			0.3	0.34	21	0.4	10.5		3.5		3.5			0.75	0.15	12.5	0.3			4.2		3				0.17	19	0.9	21	8.5
0.6	0.16	16	0.3	9	6.6	2.3	2	4.5	1		0.5	0.14		0.5	22		3.5	1	5.5				0.36	20.5	0.2	7.5		4		3.5			0.77	0.22	19.5	0.2					3				0.17	26	0.8	8
0.53	0.12	14.5	0.4	7	12	3	0.8	3	1.4		0.6	0.11		0.7	23		4.5	1.3	3.3				0.21	14	0.3	7.8		4.3		4			0.5	0.2	14	0.25					3				0.15		0.5	9.5
0.64	0.12	19.5	0.5	5.5	10	3	0.3	4.3	1.3		0.6	0.1		0.7	25		4.5		6				0.37	19.5	0.2	3.5		4.2		3.3			1	0.2	14	0.23					2.7				0.15		1.1	6.5
0.5	0.07	18.5	0.4	5.2	14	3	0.3	4	1.45		0.56	0.11		0.4	27		3						0.3	18.5	0.2	9.5		4.3		3.2			0.87	0.17	12	0.2					2.8				0.21		1	13
0.66	0.14	18.5	0.6	3.5	9	3	0.2	3.5	1.25		0.62	0.1		0.6	11		3.5						0.28	20	0.2	7		4.3		3.5			0.45	0.19	13	0.2					3.4				0.15		1	17.5
0.43	0.16	16.5	0.7	5	7.5	2.8	0.2	3.3	1.4		0.4	0.24		0.7	19		2.8						0.22	23	0.15	7.5		3.8		2.3			0.9	0.14	12	0.15					3				0.13		0.9	16
0.55	0.1	14.5	0.5	8	11	3.2	0.5	4.4	1.75		0.55	0.12		0.5	21.5		3.6						0.21	21	0.2	6.5		4.5		2.8			0.64	0.22	11.5	0.23									0.2			16
0.5	0.17	23.5	0.4	5.2	8.7	3.2	1.1	4	1.8		0.7	0.21		0.8	21		3.5						0.2	24	0.15	8.5		3.5		2.5				0.12	12	0.25									0.18			18
0.38	0.12	16.5	0.5	7.5	11	2.8	1	4.7	1.9		0.41	0.1		0.8	21		2.8						0.27	23.5	0.2	11		3.2		2				0.2	9	0.4									0.21			11.5
0.58	0.12	16.5	0.6	6.2	8.5	3.6	1.9	4.4	1.2		0.65	0.1		0.7	23		5.3						0.26	17.5	0.2	9.5		3.2		2.4				0.21	9	0.3									0.2			15.5
0.72	0.1	15	0.5	11.5	9.2	3.4	0.7	6.5	2			0.1		0.4	16		5.6						0.28	21	0.2	12		4.2		2.5				0.2	12	0.25									0.17			10.5
0.56	0.15	13	0.5	13	11	3.8	1.1	4.5	1.6			0.1		1	12.5		3.2						0.33	14	0.1	9				3				0.17	10.5	0.3									0.13			16.5
0.72	0.08	12.5	0.4	4	10	3.3	0.7	5.7	1.4			0.06		0.7	15.5		3.8						0.3	20	0.15	12.5				3				0.2	12.5	0.25									0.14			11
0.55	0.13	14	0.3	7		3	0.7	5.3	1.5			0.11			19.5		3.5						0.24	12.5	0.1	14.5								0.2	10.5	0.3									0.13			6
0.64	0.13	26	0.5	8.5		3.8	3	3.1	1.4			0.14			20		3.7						0.31	12	0.15	4.5								0.2	12	0.2												11
0.55	0.1	19	0.7	7.5		3.5		4	1.2			0.11			18.5		3.2						0.35	21	0.15	4.5								0.2	6.5	0.2												22
0.5	0.11	26	0.4	5.5		3		5	1.2			0.12			21		3.6						0.3	16.5	0.15	20								0.24	12.5	0.25												19
0.53	0.1	23	0.5	8.5		3.5			1.1			0.09			18		3.2						0.26	14	0.2	13								0.17	10	0.2												20
0.67	0.13	19	0.3	5.5		3			1.3			0.13			19		3.6						0.25	12.5	0.2	13								0.22	15.5	0.2												20.5
0.62	0.08	30	0.6	11.5		4			1.5			0.08			22		3.6						0.3	14.5	0.1									0.31	13.5	0.3												14.5
0.65	0.14	26	0.6	12		5.1						0.07			15.5		3.7						0.23	12	0.15									0.3	19.5	0.3												20
0.46	0.15	26	0.8	13.5		4.1						0.14			19		2.5						0.3	11.5	0.15									0.34	27	0.3												23
0.65	0.08	27	0.8	14		3.8						0.08			8								0.25	19	0.2									0.3	27	0.4												21.5
0.6	0.05	29	1	11.8		5.1									8.5								0.27	18	0.15									0.2	29	0.5
0.66	0.07	14	0.6	12.5		3									14.5								0.27	14.5	0.2									0.28		0.4
0.53	0.06	15.5		11.5		3.4									12.5								0.24	13	0.3									0.2		0.3
0.7	0.08	19.5		17.5		3.6									16								0.2	16.5	0.25									0.24
0.77	0.07	15.5		15		4									17.5								0.24	15.5	0.2									0.31
0.58	0.12	15.7		10		2.6									15								0.31	11.5	0.3									0.27
0.64	0.11	12		10.5		2.3									12.5								0.32	14.5	0.15									0.26
0.7	0.06	14		9.5		2.8									14								0.35	24	0.2									0.17
0.65	0.07	16.5		9.2		2.8									12								0.35	26	0.3									0.2
	0.08	10.5		9.2		4									13								0.35	18.5										0.23
	0.07	17.5		6.5		4.2									12								0.28	15										0.24
	0.08	18		13		4.5									12								0.25	28										0.15
	0.08	11.5		10		3.8									16.5								0.19	28										0.21
	0.2	13		17		2.7									13								0.2	24.5										0.14
	0.11	14		17.5		2.9									7.5								0.25	11.5										0.15
	0.08	13.5		7		3									8								0.23	14										0.21
	0.11	11.5		8		3.5									7								0.23	30										0.27
	0.12	12.5		12		3									7.5								0.22											0.17
	0.08	16		8.5		3.2									8								0.34											0.24
	0.08			19.5		3.2									9								0.25											0.15
	0.12			12		3									9.5								0.3											0.18
	0.11			10		3.2									10.5								0.2											0.17
	0.1			11		3.5									6								0.21											0.2
	0.13			8.5		3.2									14.5								0.27											0.31
	0.12			7.5		3.5									9.5								0.34											0.16
	0.06			7		2.9									12.5								0.23											0.18
	0.14			8.5		4									16.5								0.22											0.22
	0.2			10		3.5									21								0.2											0.2
	0.12			9.5		4.2									7.5								0.15											0.21
				7		3.7									9								0.2											0.17
				7.5		4.6									10								0.17											0.21
				6.5		4									12.5								0.18											0.2
				8.5		4.7									13								0.21											0.24
				7.5		4									12.5								0.24											0.3
				12.5		4.5									12.5								0.27											0.17
				5.5		3.5									7								0.22											0.24
				2		4.3									11								0.27											0.2
				9.5		3.6																	0.2											0.25
				16		3.2																	0.22											0.22
				15		3.2																	0.23											0.15
				16.5		3.7																	0.15											0.15
				15		3.7																	0.14											0.17
				5		3.2																	0.17											0.18
						4.2																	0.17											0.12
						4.2																	0.27											0.22
						4																	0.26											0.11
						3.4																	0.3											0.3
						3.1																	0.25											0.13
						3.8																	0.17											0.22
						3.5																	0.24											0.3
						3.6																	0.17											0.23
						2																	0.27											0.15
						4.3																	0.22											0.16
						3.5																	0.23											0.18
						2.7																	0.17											0.1
						4.2																	0.34											0.26
						4.7																	0.27											0.2
						3.7																	0.25											0.24
						2.7																	0.25											0.25
						5.6																	0.31											0.22
						4.3																	0.18											0.19
						3.7																	0.14											0.18
						3.5																	0.2
						5.2																	0.31
																							0.13
																							0.4
																							0.2
																							0.15
																							0.12
																							0.22
																							0.26
																							0.32
																							0.24
																							0.25
																							0.24
[truncated: 4 more columns]
